# Supplementary material for: Fast CSF MRI for brain segmentation; Cross-validation by comparison with 3D T1-based brain segmentation methods
Source: PLoS One. 2018 Apr 19;13(4):e0196119. doi: 10.1371/journal.pone.0196119 (PMC5908081; doi:10.1371/journal.pone.0196119)
Supplement: S1 Dataset — (XLSX) [file pone.0196119.s001.xlsx]

## Sheet: CSFLRHR_3DT1 HR
Id	S_ID	TIV_LR_pre	T_CSF_LR_vol_pre	BPV_LR_pre	TIV_LR_post	T_CSF_LR_vol_post	BPV_LR_post	TIVdif	TIVabs dif	BPVdif	BPVabs dif	TIV_HR_pre	T_CSF_HR_vol_pre	BPV_HR_pre	TIV_HR_post	T_CSF_HR_vol_post	BPV_HR_post	TIVdif	TIVabs dif	BPVdif	BPVabs dif	FSL_BV_pre	FSL_BV_post	TIVdif	TIVabs dif	SPM_BV_pre	SPM_BV_post	TIVdif	TIVabs dif	FS_BV_pre	FS_BV_post	TIVdif	TIVabs dif	FSL_TIV_pre	FSL_TIV_post	TIVdif	TIVabs dif	SPM_TIV_pre	SPM_TIV_post	TIVdif	TIVabs dif	FS_TIV_pre	FS_TIV_post	TIV_dif_LR	TIV_dif_HR	TIV_dif_FSL	TIV_dif_SPM	TIV_dif_FS	TIV_absdif_LR
1	C002	1630.88	327.865	1303.01	1636.68	300.087	1336.59	5.798	5.798	33.5756	33.5756	1638.22	275.284	1362.94	1641.93	282.587	1359.34	3.707	3.707	-3.5963	3.5963	1214.88	1213.11	-1.76432	1.76432	1202.34	1208.83	6.4958	6.4958	1172.35	1174.93	2.57727	2.57727	1611.95	1613.88	1.92911	1.92911	1571.9	1576.86	4.9632	4.9632	1758.02	1772.39	-294.289	-37.1719	1.92911	4.9632	14.3614	294.289
2	C003	1470.48	186.847	1283.64	1462.04	185.274	1276.77	-8.442	8.442	-6.8691	6.8691	1480.51	152.714	1327.79	1484.78	148.766	1336.01	4.274	4.274	8.2213	8.2213	1243.8	1212.05	-31.7433	31.7433	1223.26	1223.84	0.5813	0.5813	1192.36	1188.24	-4.11546	4.11546	1627.41	1566.16	-61.2442	61.2442	1530.54	1532.73	2.19	2.19	1612.81	1629.57	-193.716	15.0904	-61.2442	2.19	16.7632	193.716
3	C004	1528.63	190.86	1337.77	1542.37	178.622	1363.74	13.734	13.734	25.9721	25.9721	1554.56	187.36	1367.2	1557.73	186.285	1371.45	3.174	3.174	4.2498	4.2498	1276.33	1307.07	30.7417	30.7417	1307.37	1312.4	5.039	5.039	1236.32	1230.82	-5.50052	5.50052	1624.34	1686.87	62.5356	62.5356	1586.27	1579.99	-6.2857	6.2857	1592.64	1608.69	-164.888	-21.7223	62.5356	-6.2857	16.0546	164.888
4	C005	1282.74	207.879	1074.86	1292.26	208.903	1083.35	9.513	9.513	8.4888	8.4888	1301.31	196.376	1104.93	1309.56	199.846	1109.71	8.246	8.246	4.7764	4.7764	1083.07	1071.9	-11.1679	11.1679	1089.41	1098.16	8.7461	8.7461	1003.95	1013.89	9.93917	9.93917	1390.28	1358.57	-31.7127	31.7127	1287.52	1287.58	0.0608	0.0608	1060.67	1052.4	-199.39	-3.7124	-31.7127	0.0608	-8.269	199.39
5	C006	1634.47	238.284	1396.19	1632.27	242.339	1389.93	-2.203	2.203	-6.2581	6.2581	1671.91	235.224	1436.68	1675.02	238.204	1436.82	3.115	3.115	0.135	0.135	1411.63	1410.21	-1.41705	1.41705	1374.39	1369.85	-4.5408	4.5408	1321.91	1313.27	-8.64307	8.64307	1816.15	1807.39	-8.76164	8.76164	1771.1	1794.06	22.9589	22.9589	1759.65	1765.08	-244.543	6.3931	-8.76164	22.9589	5.4296	244.543
6	C007	1561.31	227.077	1334.24	1556.73	228.497	1328.23	-4.583	4.583	-6.0025	6.0025	1572.18	187.192	1384.98	1568.13	187.064	1381.07	-4.046	4.046	-3.9185	3.9185	1302.3	1305.27	2.97124	2.97124	1281.14	1288.27	7.1396	7.1396	1241.32	1244.37	3.05735	3.05735	1702.23	1696.24	-5.99432	5.99432	1557.91	1557.29	-0.629	0.629	1756.78	1777.8	-233.08	2.084	-5.99432	-0.629	21.0191	233.08
7	C008	1617.14	239.339	1377.8	1612.04	226.113	1385.93	-5.098	5.098	8.128	8.128	1647.75	220.408	1427.34	1641.23	215.535	1425.69	-6.521	6.521	-1.6481	1.6481	1377.4	1371.65	-5.7505	5.7505	1335.36	1332.02	-3.3424	3.3424	1287.05	1292.76	5.7096	5.7096	1762.59	1759.6	-2.99105	2.99105	1609.38	1609.71	0.3363	0.3363	1854.63	1866.48	-231.211	-9.7761	-2.99105	0.3363	11.8485	231.211
8	C009	1393.13	222.893	1170.24	1390.81	204.195	1186.61	-2.327	2.327	16.3714	16.3714	1419.65	204.45	1215.2	1422.53	206.484	1216.05	2.878	2.878	0.843	0.843	1146.23	1143.12	-3.10838	3.10838	1160.48	1160.76	0.2817	0.2817	1072.09	1078.99	6.90239	6.90239	1497	1500.18	3.17932	3.17932	1416.97	1418.37	1.398	1.398	1177.2	1209.15	-206.522	-15.5284	3.17932	1.398	31.9489	206.522
9	C010	1268.43	174.718	1093.72	1273.55	175.56	1097.98	5.111	5.111	4.2682	4.2682	1254.73	140.022	1114.71	1251.86	144.963	1106.9	-2.87	2.87	-7.8108	7.8108	1070.18	1071.41	1.23421	1.23421	1024.19	1016.94	-7.2528	7.2528	987.737	989.714	1.9772	1.9772	1393.88	1399.16	5.28093	5.28093	1327.77	1328.91	1.1443	1.1443	1404.41	1409.15	-170.449	-12.079	5.28093	1.1443	4.73987	170.449
10	C011	1420.17	242.105	1178.06	1408.49	238.39	1170.1	-11.675	11.675	-7.9604	7.9604	1445.71	227.135	1218.58	1445.52	208.948	1236.57	-0.193	0.193	17.9934	17.9934	1186.18	1184.19	-1.99301	1.99301	1160.24	1166.78	6.5366	6.5366	1124.57	1121.55	-3.01877	3.01877	1555.18	1556.59	1.41204	1.41204	1468.03	1465.51	-2.5184	2.5184	1573.45	1578.01	-250.065	25.9538	1.41204	-2.5184	4.56188	250.065
		1480.74		1254.95	1480.72		1261.92	-0.0172	6.8484	6.9714	12.3894	1498.65		1296.04	1499.83		1297.96	1.1764	3.9024	1.92452	5.31926	1231.2	1229	-2.19974	9.18916	1215.82	1217.79	1.96841	4.99561	1163.97	1164.85	0.888515	5.14408	1598.1	1594.46	-3.63669	18.5041	1512.74	1515.1	2.36184	4.24846	1555.03	1566.87
		130.112		110.83	128.92		111.888	7.76975	3.66998	13.878	9.36485	137.139		117.224	136.286		116.422	4.25904	2.07235	6.98521	4.91959	108.887	111.596	14.461	11.3806	105.437	105.22	5.32773	2.70244	109.017	106.029	5.67488	2.55581	135.7	140.284	29.4964	23.2564	135.448	139.69	7.4188	6.52438	250.692	252.805
[truncated: 52 more columns]

## Sheet: FAST CSF MRI SEGMENTATION
ID	ICV_CSFLR_pre	T_CSFLR_vol_pre	BPV_CSFLR_pre	ICV_CSFLR_post	T_CSFLR_vol_post	BPV_CSFLR_post	ICV_CSFHR_pre	T_CSFHR_vol_pre	BPV_CSFHR_pre	ICV_CSFHR_post	T_CSFHR_vol_post	BPV_CSFHR_post	FSL_HR_ BV_pre	FSL_HR_BV_post	SPM_HR_BV_pre	SPM_HR_BV_post	FS_HR_BV_pre	FS_HR_BV_post	FSL_HR_ICV_pre	FSL_HR_ICV_post	SPM_HR_ICV_pre	SPM_HR_ICV_post	FS_HR_ICV_pre	FS_HR_ICV_post	FSL_LR_ICV_pre	FSL_LR_ICV_post	FSL_LR_BPV_pre	FSL_LR_BPV_post	SPM_LR_ICV_pre	SPM_LR_ICV_post	SPM_LR_BPV_pre	SPM_LR_BPV_post	FS_LR_ICV_pre	FS_LR_ICV_post	FS_LR_BPV_pre	FS_LR_BPV_post
1	1630.88	327.865	1303.01	1636.68	300.087	1336.59	1638.22	275.284	1362.94	1641.93	282.587	1359.34	1214.88	1213.11	1202.34	1208.83	1172.35	1174.93	1611.95	1613.88	1571.9	1576.86	1758.02	1772.39	1758.51	1754.25	1259.91	1253.41	1566	1570.4	1234.4	1245.5	1816.89	1819.66	1165.47	1163.42
2	1470.48	186.847	1283.64	1462.04	185.274	1276.77	1480.51	152.714	1327.79	1484.78	148.766	1336.01	1243.8	1212.05	1223.26	1223.84	1192.36	1188.24	1627.41	1566.16	1530.54	1532.73	1612.81	1629.57	1728.95	1726.15	1280.62	1288.98	1530.1	1529.1	1234	1226.9	1721.95	1749.55	1201.74	1204.24
3	1528.63	190.86	1337.77	1542.37	178.622	1363.74	1554.56	187.36	1367.2	1557.73	186.285	1371.45	1276.33	1307.07	1307.37	1312.4	1236.32	1230.82	1624.34	1686.87	1586.27	1579.99	1592.64	1608.69	1749.72	1755.78	1314.25	1319.59	1571.6	1562.2	1349.6	1349.2	1738.68	1769.8	1255.98	1247.74
4	1282.74	207.879	1074.86	1292.26	208.903	1083.35	1301.31	196.376	1104.93	1309.56	199.846	1109.71	1083.07	1071.9	1089.41	1098.16	1003.95	1013.89	1390.28	1358.57	1287.52	1287.58	1060.67	1052.4	1456.95	1462.98	1103.95	1115.62	1275.1	1278.4	1112.5	1111.1	1489.22	1478.03	990.275	1017.96
5	1634.47	238.284	1396.19	1632.27	242.339	1389.93	1671.91	235.224	1436.68	1675.02	238.204	1436.82	1411.63	1410.21	1374.39	1369.85	1321.91	1313.27	1816.15	1807.39	1771.1	1794.06	1759.65	1765.08	1919.05	1901.39	1439.25	1434.71	1701.8	1695.9	1417.4	1417.9	1889.31	1889.58	1332.14	1319.27
6	1561.31	227.077	1334.24	1556.73	228.497	1328.23	1572.18	187.192	1384.98	1568.13	187.064	1381.07	1302.3	1305.27	1281.14	1288.27	1241.32	1244.37	1702.23	1696.24	1557.91	1557.29	1756.78	1777.8	1770.98	1777.17	1305.48	1319.02	1528	1519.3	1321.9	1326.1	1826.54	1814.91	1259.45	1259.33
7	1617.14	239.339	1377.8	1612.04	226.113	1385.93	1647.75	220.408	1427.34	1641.23	215.535	1425.69	1377.4	1371.65	1335.36	1332.02	1287.05	1292.76	1762.59	1759.6	1609.38	1609.71	1854.63	1866.48	1839.49	1839.27	1393.66	1388.14	1602.8	1598.1	1370.1	1361.7	1886.24	1887.68	1284.01	1278.89
8	1393.13	222.893	1170.24	1390.81	204.195	1186.61	1419.65	204.45	1215.2	1422.53	206.484	1216.05	1146.23	1143.12	1160.48	1160.76	1072.09	1078.99	1497	1500.18	1416.97	1418.37	1177.2	1209.15	1556.65	1565.17	1150.24	1162.74	1390.4	1386.5	1191.6	1189.1	1628.75	1644.58	1083.84	1095.81
9	1268.43	174.718	1093.72	1273.55	175.56	1097.98	1254.73	140.022	1114.71	1251.86	144.963	1106.9	1070.18	1071.41	1024.19	1016.94	987.737	989.714	1393.88	1399.16	1327.77	1328.91	1404.41	1409.15	1479.49	1478.94	1112.2	1111.8	1336.8	1335.3	1029.3	1017.3	1430.34	1427.43	1012.15	1020.7
10	1420.17	242.105	1178.06	1408.49	238.39	1170.1	1445.71	227.135	1218.58	1445.52	208.948	1236.57	1186.18	1184.19	1160.24	1166.78	1124.57	1121.55	1555.18	1556.59	1468.03	1465.51	1573.45	1578.01	1637.91	1645.61	1212.32	1215.73	1469.9	1462.9	1179.4	1176.6	1646.23	1659.13	1137.39	1126.58
